# Supplementary material for: Deciphering the Mechanisms Underlying the Antitumor Effects of Eucalyptus Essential Oil and Its Component 3-Cyclohexene-1-Methanol Against Human Colon Cancer Cells
Source: Int J Mol Sci. 2025 Sep 12;26(18):8876. doi: 10.3390/ijms26188876 (PMC12469830; doi:10.3390/ijms26188876)
Supplement: Supplementary file 1 [file ijms-26-08876-s001.zip]

Archive with 1 entries (1 files):
- ijms-3806022-supplementary.pdf
